# Supplementary material for: Local Sustained GM-CSF Delivery by Genetically Engineered Encapsulated Cells Enhanced Both Cellular and Humoral SARS-CoV-2 Spike-Specific Immune Response in an Experimental Murine Spike DNA Vaccination Model
Source: Vaccines (Basel). 2021 May 10;9(5):484. doi: 10.3390/vaccines9050484 (PMC8151995; doi:10.3390/vaccines9050484)
Supplement: Supplementary file 1 [file vaccines-09-00484-s001.zip]

Archive with 1 entries (1 files):
- vaccines-1204503-supplementary.pdf
